# Supplementary material for: Integrated Lipidomics and Metabolomics Study of Four Chemically Induced Mouse Models of Acute Intrahepatic Cholestasis
Source: Front Pharmacol. 2022 Jun 8;13:907271. doi: 10.3389/fphar.2022.907271 (PMC9213752; doi:10.3389/fphar.2022.907271)
Supplement: Supplementary file 1 [file Table2.XLSX]

## Sheet: ANIT VS ANIT-C
NO	Metabolites	FDR	Log2(FC)
1	Thymine	5.6027e-07	1.3343
2	Taurine	0.00013584	3.687
3	Orotic acid	5.8336e-07	2.7012
4	Ornithine	0.0026817	1.0301
5	N-Acetylglutamic acid	0.00041576	1.2698
6	Mannitol	0.00041576	1.3481
7	L-Tyrosine	0.0017268	1.0895
8	L-Glutamine	0.011025	-2.2571
9	L-Carnitine	0.0010128	1.0869
10	L-Asparagine	0.013298	-1.4036
11	Inosine	0.0038785	-1.6251
12	Glutathione	6.7764e-06	1.8147
13	Gamma-Aminobutyric acid	0.038651	1.6099
14	Galacturonic acid	0.00022714	1.6589
15	Fosfomycin	4.6951e-05	-1.2233
16	DL-2-Aminooctanoic acid	0.00041576	1.2754
17	Dihydroxyacetone	0.00099836	-1.5617
18	D-Glucuronic acid	0.00041576	1.3474
19	Carglumic acid	0.027813	1.8656
20	4-Hydroxybutyric acid	0.00053362	-1.599

## Sheet: DDC VS DDC-C
NO	Metabolites	FDR	Log2(FC)
1	Uridine	9.6061e-05	-1.3882
2	Turanose	5.2721e-06	-2.0067
3	Thymine	2.4159e-06	1.3886
4	Threonic acid	0.0016051	-1.3306
5	Taurine	0.0017216	3.8922
6	Spermidine	1.5592e-05	2.6555
7	Sedoheptulose	3.9193e-07	2.1711
8	Palmitoleic acid	0.00051875	1.044
9	Orotic acid	0.00054255	1.5151
10	Ornithine	0.00048098	1.6914
11	O-Phosphothreonine	6.748e-06	1.1779
12	Oleic acid	5.705e-07	1.2362
13	L-Tyrosine	1.661e-05	1.5657
14	L-Tryptophan	1.7717e-05	-1.3076
15	L-Proline	1.5592e-05	-1.0569
16	L-Methionine	3.7977e-06	-1.9804
17	Linoleic acid	2.4231e-06	1.1929
18	L-Glutamine	0.041562	-1.3849
19	L-Carnitine	4.6999e-06	2.5285
20	L-Asparagine	2.1679e-05	-2.5054
21	L-Allothreonine	1.4046e-05	1.7272
22	Inosine	0.0068864	-1.2873
23	Iminodiacetic acid	0.00066651	1.1562
24	Hypoxanthine	0.0016924	-1.5122
25	Glycolic acid	0.0022148	1.1171
26	Glycine	0.0063003	-1.3756
27	Glycerol 1-octadecanoate	3.3617e-08	1.5126
28	Glutathione	1.0732e-06	3.953
29	Gamma-Aminobutyric acid	0.0023559	1.0753
30	Fructose 6-phosphate	1.4975e-06	2.9796
31	Fosfomycin	1.5592e-05	-1.9186
32	D-Threitol	0.00066651	1.2228
33	Dodecanoic acid	0.00026989	1.1111
34	DL-2-Aminooctanoic acid	0.00017789	1.2217
35	Cholic acid	0.0093404	1.3852
36	Carglumic acid	0.0015975	1.3401
37	Aminoadipic acid	3.7977e-06	3.6202
38	Allantoic acid	9.5055e-06	1.8968
39	Adenosine	8.5402e-07	1.7968
40	6-Phosphogluconic acid	9.4825e-05	1.2565
41	3-Hydroxybutyric acid	0.0014177	1.1358

## Sheet: EE VS EE-C
NO	Metabolites	FDR	Log2(FC)
1	Uric acid	1.2513e-05	1.222
2	Orotic acid	0.00018789	1.8578
3	N-Acetylglutamic acid	7.7453e-06	1.7665
4	myo-Inositol	1.569e-05	1.135
5	Taurine	0.024666	1.5339
6	3-Hydroxybutyric acid	0.0014997	1.1629
7	Ornithine	0.01649	1.1216
8	Cholic acid	0.015622	-1.1232
9	Pectin	4.0816e-05	-1.1968
10	Spermidine	0.00020624	-1.045
11	Ribitol	1.1614e-06	-1.3838
12	Gluconolactone	7.1758e-07	-1.4727
13	D-Tagatose	4.0816e-05	-1.2674
14	Sucrose	0.00018398	-1.3961
15	Pyrophosphate	0.011941	-1.4001
16	Dihydroxyacetone	0.016545	-1.312
17	Maltotriose	0.0064148	-2.0661
18	4-Hydroxybutyric acid	0.015005	-1.5785

## Sheet: LCA VS LCA-C
NO	Metabolites	FDR	Log2(FC)
1	Xanthosine	0.0036084	-1.7987
2	Xanthine	0.0043326	-2.1994
3	Uric acid	0.00011229	-1.1349
4	Thymine	4.9558e-10	2.4716
5	Threonic acid	0.0035022	1.3929
6	Taurine	1.9607e-05	1.296
7	Sucrose	7.827e-08	-5.2555
8	Stearic acid	4.7377e-10	1.5862
9	Spermidine	8.5247e-06	2.672
10	Serine	9.7972e-08	-1.0454
11	Pyroglutamic acid	0.0033255	1.0677
12	Pectin	1.3873e-08	-1.8979
13	Palmitoleic acid	2.042e-05	3.2888
14	Palmitic acid	6.5358e-08	1.7886
15	Oxalic acid	3.0671e-06	1.105
16	Orotic acid	3.024e-08	3.9714
17	O-Phosphoethanolamine	0.00042697	1.3158
18	Oleic acid	4.5354e-09	3.7873
19	N-Methylalanine	0.008428	1.3659
20	N-Acetylglutamic acid	7.9826e-05	1.2736
21	myo-Inositol	0.00022524	-1.0227
22	Melatonin	0.0010366	-1.8801
23	L-Valine	4.8865e-07	-1.0181
24	L-Tyrosine	8.5247e-06	-1.9293
25	L-Tryptophan	1.0344e-08	-1.7334
26	L-Proline	6.0235e-07	-1.7225
27	L-Phenylalanine	1.5927e-09	-1.0182
28	L-Norleucine	9.829e-08	-1.1049
29	L-Methionine	4.7377e-10	-1.289
30	Linoleic acid	1.2688e-07	3.2213
31	L-Glutamine	0.031811	1.8473
32	L-Glutamic acid	1.3133e-05	1.02
33	L-Dopa	8.2251e-06	-1.9385
34	L-Carnitine	1.8894e-05	2.2623
35	L-Aspartic acid	2.7695e-06	-1.0571
36	L-Asparagine	1.4016e-05	-2.9939
37	Inosine	2.9128e-05	-2.9531
38	Hypoxanthine	0.00070001	-3.3918
39	Heptadecanoic acid	3.3487e-08	1.7495
40	Glycerol	3.3725e-06	1.6764
41	Glutaric acid	1.3873e-08	2.5397
42	Glucose 6-phosphate	0.00011494	-1.2796
43	Glucose 1-phosphate	3.4155e-06	1.0512
44	Gamma-Aminobutyric acid	3.5253e-05	1.6711
45	Fructose 6-phosphate	6.5013e-05	1.9016
46	D-Tagatose	3.6554e-05	-2.2974
47	D-Ribose 5-phosphate	0.0061413	-1.3733
48	Dodecanoic acid	8.1793e-05	1.7789
49	D-Arabitol	6.5013e-05	2.3675
50	Cholesterol	1.4492e-09	1.0303
51	Carglumic acid	2.7842e-05	1.7932
52	Caprylic acid	4.6396e-07	2.8277
53	Beta-Alanine	0.0021283	1.1465
54	Behenic acid	0.00066693	1.222
55	Arachidonic acid	2.7623e-07	1.3959
56	Aminoadipic acid	3.6903e-06	3.3212
57	Adenosine	4.8908e-07	1.8279
58	4-Hydroxybutyric acid	0.00018153	-2.4965
59	3-Phosphoglyceric acid	0.00073553	2.1699
60	3-Hydroxybutyric acid	3.024e-08	3.3715
61	2-Hydroxybutyric acid	5.9889e-07	1.1896
62	2-Deoxygalactopyranose	0.025364	-1.3666
