# Supplementary material for: Integrated Lipidomics and Metabolomics Study of Four Chemically Induced Mouse Models of Acute Intrahepatic Cholestasis
Source: Front Pharmacol. 2022 Jun 8;13:907271. doi: 10.3389/fphar.2022.907271 (PMC9213752; doi:10.3389/fphar.2022.907271)
Supplement: Supplementary file 2 [file Table1.XLSX]

## Sheet: ANIT vs ANIT-C
NO	Metabolites	Adduct	Mz	RT(min)	FDR	Log2(FC)
1	TG(18:1/18:1/20:0)	[M+Na]+	1045.73	9.8	0.00010453	-1.1713
2	TG(16:0/18:1/22:1)	[M+NH4]+	1021.73	10	0.00015304	-1.1714
3	TG(15:0/18:2/22:6)	[M+Na]+	1017.88	12.73	0.024088	-1.1351
4	TG(18:1/18:1/19:0)	[M+NH4]+	997.721	10.14	0.030336	-1.0991
5	TG(16:1/18:2/20:4)	[M+NH4]+	999.74	10.34	0.0019401	-1.3996
6	TG(16:0/18:2/20:5)	[M+Na]+	899.713	10.7	0.0042452	-1.189
7	TG(16:0/18:1/20:0)	[M+Na]+	911.799	12.54	0.00026117	-1.0712
8	TG(16:2/18:2/18:3)	[M+NH4]+	866.725	10.03	0.012534	-1.0009
9	TG(16:2/18:2/18:2)	[M+Na]+	873.689	10.37	0.011154	-1.0036
10	TG(16:0/18:2/18:4)	[M+Na]+	873.689	10.54	0.023942	-1.0577
11	TG(15:0/18:2/18:3)	[M+NH4]+	856.736	10.57	0.0019401	-1.0844
12	TG(16:1/17:1/18:2)	[M+NH4]+	858.752	10.94	0.0024029	-1.1999
13	TG(15:0/18:2/18:2)	[M+Na]+	863.709	10.94	0.0024029	-1.1332
14	TG(15:0/18:1/18:2)	[M+Na]+	865.723	11.33	0.0030935	-1.1438
15	TG(16:0/17:1/18:1)	[M+Na]+	862.784	11.72	0.0061626	-1.061
16	TG(16:1/16:2/18:2)	[M+NH4]+	842.724	10.31	0.0019401	-1.1945
17	TG(14:1/18:2/18:2)	[M+Na]+	847.676	10.32	0.0019401	-1.2125
18	TG(16:1/16:1/18:1)	[M+Na]+	851.705	11.11	0.0054375	-1.1497
19	TG(16:0/16:1/18:2)	[M+NH4]+	846.752	11.11	0.0057036	-1.2526
20	TG(15:2/16:0/18:2)	[M+NH4]+	830.72	10.46	0.00010453	-2.0907
21	TG(14:2/16:0/18:2)	[M+NH4]+	816.708	10.35	0.00010453	-1.5192
22	TG(14:1/16:1/18:2)	[M+NH4]+	816.708	10.22	0.00091986	-1.0282
23	TG(12:0/18:2/18:2)	[M+Na]+	821.666	10.22	0.00025169	-1.7482
24	TG(14:0/16:1/18:2)	[M+NH4]+	818.726	10.64	0.0032084	-1.2813
25	TG(12:0/18:1/18:2)	[M+Na]+	823.681	10.64	0.018342	-1.4346
26	TG(16:0/16:0/16:1)	[M+Na]+	827.709	11.47	0.012534	-1.1253
27	TG(14:0/16:0/18:1)	[M+NH4]+	822.752	11.48	0.01112	-1.2949
28	TG(13:0/13:0/18:2)	[M+Na]+	769.632	10.09	0.0011725	-1.1776
29	DG(16:0/22:6)	[M+NH4]+	658.539	7.01	0.0020204	1.0255
30	PE(P-19:0/18:1)	[M+H]+	744.588	6.71	0.00010453	2.2127
31	PE(P-18:0/18:2)	[M+H]+	728.557	7.26	0.0019401	1.1167
32	PE(P-16:0/18:2)	[M-H]-	698.514	6.45	0.0078491	1.0305
33	PE(20:0/20:4)	[M-H]-	794.574	7.38	4.28e-05	-1.0081
34	PE(20:0/18:2)	[M-H]-	770.567	7.48	0.00010453	-1.0929
35	PE(16:1/20:4)	[M-H]-	736.493	5.47	0.0023706	-1.0284
36	PE(16:1/18:2)	[M-H]-	712.491	5.57	0.0011725	-1.0195
37	PE(16:0/18:3)	[M+H]+	714.508	5.74	0.00010691	-1.0345
38	PE(16:0/16:1)	[M+H]+	690.507	6.07	0.0014714	-1.3252
39	PC(P-16:0/22:3)	[M+H]+	796.625	7.36	0.0035125	1.0607
40	PC(P-14:0/22:3)	[M+H]+	768.596	6.58	0.00025169	1.2074
41	PC(P-14:0/20:0)	[M+H]+	746.607	7.35	0.00010691	1.2202
42	LysoPI20:4	[M-H]-	619.286	0.72	0.0002034	1.3074
43	LysoPE17:1	[M-H]-	464.277	1.28	0.030308	1.1669
44	LysoPC18:0	[M+H]+	524.371	2.94	0.0014714	1.0928
45	FA22:1	[M-H]-	337.31	4.6	0.0021207	-1.5979
46	FA18:4	[M-H]-	275.201	1.27	0.0019401	-1.2785
47	FA16:1	[M-H]-	253.217	1.92	0.013204	-2.0293
48	Acylcarnitine18:1	[M]+	426.357	2.31	0.0023418	1.21
49	Acylcarnitine16:0	[M]+	400.343	2.13	0.014887	1.2219
50	Cer[NS](d18:1/24:2)	[M+H]+	646.611	8.06	0.0001904	1.0093
51	Cer[NS](d18:1/18:1)	[M+H]+	564.534	6.65	0.0086659	1.6965
52	Cer[NS](d18:1/18:0)	[M+H]+	566.549	7.26	0.00022977	1.3188
53	Cer[NS](d18:2/16:0)	[M+H]+	536.503	5.97	0.0022298	1.104
54	Cer[NDS](d18:0/24:1)	[M+H]+	650.644	8.87	0.0014542	1.1256
55	GlcCer[NS](d18:1/16:0)	[M+H]+	700.569	5.9	0.0014537	1.2268

## Sheet: DDC VS DDC-C
NO	Metabolites	Adduct	Mz	RT(min)	FDR	Log2(FC)
1	TG(18:2/22:6/22:6)	[M+Na]+	997.721	10.14	0.00034886	1.9421
2	TG(18:2/22:5/22:6)	[M+Na]+	999.74	10.34	0.00034886	2.0443
3	TG(18:1/22:6/22:6)	[M+Na]+	999.739	10.56	0.00034886	1.9062
4	TG(20:3/20:3/22:6)	[M+Na]+	1001.75	10.73	0.00034886	1.8561
5	TG(18:2/20:2/22:6)	[M+Na]+	977.76	10.94	0.00034886	1.493
6	TG(18:1/18:2/22:0)	[M+NH4]+	958.875	12.55	0.00034886	-1.0061
7	TG(18:1/18:2/20:0)	[M+NH4]+	930.852	12.3	0.00034886	-1.0042
8	TG(18:1/18:1/20:0)	[M+Na]+	937.814	12.55	0.00034886	-1.5522
9	TG(16:0/18:1/22:1)	[M+NH4]+	932.863	12.55	0.00034886	-1.4944
10	TG(18:2/18:2/18:3)	[M+Na]+	899.713	10.44	0.00193	-1.0724
11	TG(16:1/18:2/20:4)	[M+NH4]+	894.757	10.72	0.0006273	-1.8386
12	TG(16:0/18:2/20:5)	[M+Na]+	899.713	10.7	0.00034886	-1.9525
13	TG(18:1/18:2/18:3)	[M+NH4]+	896.766	11.04	0.0072999	-1.2825
14	TG(16:0/18:2/20:4)	[M+Na]+	901.726	11.04	0.0072999	-1.2011
15	TG(16:0/18:1/20:4)	[M+Na]+	903.743	11.43	0.0048657	-1.0377
16	TG(18:0/18:1/18:1)	[M+Na]+	909.792	12.28	0.00034886	-1.0667
17	TG(16:0/18:1/20:1)	[M+NH4]+	904.83	12.28	0.00034886	-1.2294
18	TG(16:0/18:1/20:0)	[M+Na]+	911.799	12.54	0.00034886	-1.6238
19	TG(17:1/18:2/18:2)	[M+Na]+	889.727	10.98	0.0006273	-1.3204
20	TG(17:1/18:1/18:2)	[M+Na]+	891.744	11.38	0.00034886	-1.458
21	TG(17:0/18:1/18:2)	[M+Na]+	893.756	11.75	0.00034886	-1.2669
22	TG(16:0/18:1/19:1)	[M+Na]+	895.774	12.13	0.00034886	-1.3353
23	TG(16:2/18:2/18:3)	[M+NH4]+	866.725	10.03	0.00193	-1.6034
24	TG(16:2/18:2/18:2)	[M+Na]+	873.689	10.37	0.00034886	-1.9518
25	TG(16:1/18:2/18:3)	[M+NH4]+	868.739	10.37	0.00034886	-1.9129
26	TG(16:0/18:2/18:4)	[M+Na]+	873.689	10.54	0.0032177	-2.1306
27	TG(16:1/18:1/18:2)	[M+NH4]+	872.772	11.18	0.00034886	-1.9731
28	TG(16:0/18:1/18:2)	[M+Na]+	879.741	11.55	0.00034886	-1.2836
29	TG(16:0/18:1/18:1)	[M+Na]+	881.753	11.91	0.00034886	-1.6482
30	TG(16:0/18:0/18:1)	[M+NH4]+	878.818	12.27	0.00034886	-1.2455
31	TG(15:0/18:2/18:3)	[M+NH4]+	856.736	10.57	0.00034886	-1.6875
32	TG(16:1/17:1/18:2)	[M+NH4]+	858.752	10.94	0.00034886	-2.0421
33	TG(15:0/18:2/18:2)	[M+Na]+	863.709	10.94	0.00034886	-2.0404
34	TG(15:0/18:1/18:2)	[M+Na]+	865.723	11.33	0.00034886	-2.1908
35	TG(16:0/17:1/18:1)	[M+Na]+	867.744	11.72	0.00034886	-2.1396
36	TG(16:0/17:0/18:1)	[M+NH4]+	864.799	12.09	0.00034886	-1.1199
37	TG(16:1/16:2/18:2)	[M+NH4]+	842.724	10.31	0.00034886	-1.7433
38	TG(16:0/16:3/18:2)	[M+Na]+	847.676	10.55	0.0011492	-1.2021
39	TG(14:1/18:2/18:2)	[M+Na]+	847.676	10.32	0.00034886	-1.7656
40	TG(16:0/16:2/18:2)	[M+NH4]+	844.735	10.7	0.00034886	-2.0337
41	TG(14:0/18:2/18:2)	[M+Na]+	849.692	10.7	0.00034886	-2.0381
42	TG(16:1/16:1/18:1)	[M+Na]+	851.705	11.11	0.00034886	-2.6431
43	TG(16:0/16:1/18:2)	[M+NH4]+	846.752	11.11	0.00034886	-2.8423
44	TG(16:0/16:1/18:1)	[M+NH4]+	848.766	11.53	0.00034886	-2.238
45	TG(16:0/16:0/18:1)	[M+Na]+	855.738	11.89	0.00034886	-1.1268
46	TG(14:0/16:0/20:0)	[M+Na]+	857.759	11.55	0.00034886	-1.8964
47	TG(15:2/16:0/18:2)	[M+NH4]+	830.72	10.46	0.00034886	-2.6913
48	TG(12:0/18:2/18:2)	[M+Na]+	821.666	10.22	0.0006273	-1.1707
49	TG(14:0/16:1/18:2)	[M+NH4]+	818.726	10.64	0.00034886	-1.8136
50	TG(12:0/18:1/18:2)	[M+Na]+	823.681	10.64	0.00034886	-2.1292
51	TG(16:0/16:0/16:1)	[M+Na]+	827.709	11.47	0.00034886	-2.0033
52	TG(14:0/16:0/18:1)	[M+NH4]+	822.752	11.48	0.00034886	-2.2502
53	DG(18:1/18:1)	[M+NH4]+	638.57	7.98	0.0072999	-1.3342
54	DG(18:0/18:2)	[M+NH4]+	638.569	8.03	0.0048657	-1.6119
55	DG(16:0/18:1)	[M+NH4]+	612.558	7.9	0.0048657	-1.5222
56	PE(P-19:0/18:1)	[M+H]+	744.588	6.71	0.00034886	1.5434
57	PE(20:4/20:4)	[M+H]+	788.52	5.54	0.00034886	1.0854
58	PE(18:2/22:6)	[M-H]-	786.511	5.46	0.00034886	1.2159
59	PE(20:0/20:4)	[M-H]-	794.574	7.38	0.00034886	-1.0506
60	PE(16:1/22:5)	[M+H]	764.524	5.93	0.00034886	1.0764
61	PE(18:1/18:2)	[M+H]+	742.539	6.28	0.00034886	1.021
62	PE(18:0/18:1)	[M-H]-	744.556	6.57	0.00034886	1.3483
63	PE(16:0/16:1)	[M+H]+	690.507	6.07	0.0011492	-1.3316
64	PC(P-18:0/20:4)	[M+Hac-H]-	752.56	7.12	0.00034886	1.5976
65	PC(P-14:0/24:4)	[M+H]+	794.614	6.66	0.00034886	1.7358
66	PC(P-16:0/22:3)	[M+H]+	796.625	7.36	0.00034886	1.3045
67	PC(P-14:0/22:3)	[M+H]+	768.596	6.58	0.00034886	1.6141
68	PC(P-16:0/2:0)	[M+H]+	522.356	2.04	0.00034886	1.5103
69	PC(18:1/22:6)	[M+Hac-H]-	890.594	5.85	0.00034886	1.3133
70	PC(18:1/20:4)	[M+Hac-H]-	866.59	6	0.00034886	1.0612
71	PC(18:2/18:2)	[M+H]+	782.57	6.07	0.00034886	1.2338
72	PC(18:1/18:2)	[M+Hac-H]-	842.592	6.13	0.00034886	1.5281
73	PI(18:0/22:6)	[M-H]-	909.549	5.25	0.00034886	1.0369
74	PI(18:1/20:4)	[M-H]-	883.529	4.93	0.00034886	1.0126
75	PI(18:1/18:2)	[M-H]-	859.533	4.99	0.00034886	1.722
76	PG(22:6/22:6)	[M-H]-	865.503	4.25	0.00034886	2.1314
77	PG(18:2/22:6)	[M-H]-	817.5	4.37	0.00034886	1.2189
78	PG(18:1/18:2)	[M-H]-	771.52	4.8	0.00034886	1.1172
79	PG(18:1/18:1)	[M-H]-	773.536	5.15	0.00034886	1.0027
80	LysoPE18:1	[M+H]+	480.308	1.93	0.00034886	1.3007
81	LysoPC18:1	[M+Hac-H]-	580.362	1.81	0.00034886	1.9022
82	FA22:1	[M-H]-	337.31	4.6	0.00034886	-1.1365
83	FA18:4	[M-H]-	275.201	1.27	0.00034886	-2.2376
84	FA16:1	[M-H]-	253.217	1.92	0.0011492	-1.8911
85	Acylcarnitine20:4	[M]+	448.343	1.61	0.0048657	1.3123
86	Acylcarnitine18:2	[M]+	424.343	1.69	0.00034886	1.7608
87	Acylcarnitine18:1	[M]+	426.357	2.31	0.00034886	1.8509
88	Acylcarnitine18:0	[M]+	428.374	3.22	0.00034886	1.7876
89	Acylcarnitine16:0	[M]+	400.343	2.13	0.00034886	2.1001
90	Cer[NS](d18:1/25:1)	[M+H]+	662.644	8.95	0.00034886	1.9434
91	Cer[NS](d18:1/25:0)	[M+H]+	664.663	9.53	0.0011492	1.1567
92	Cer[NS](d18:1/24:2)	[M+H]+	646.611	8.06	0.00034886	2.4612
93	Cer[NS](d18:1/24:1)	[M+H]+	648.627	8.62	0.00034886	2.0075
94	Cer[NS](d18:1/24:0)	[M-H]-	646.612	8.63	0.00034886	1.0516
95	Cer[NS](d17:1/24:2)	[M+H]+	632.6	7.73	0.00034886	2.5258
96	Cer[NS](d18:2/23:0)	[M+H]+	634.61	8.42	0.00034886	1.128
97	Cer[NS](d17:1/24:1)	[M+H]+	634.612	8.3	0.00034886	1.5339
98	Cer[NS](d18:1/23:0)	[M-H]-	634.611	8.98	0.00034886	1.2754
99	Cer[NS](d18:1/22:2)	[M+H]+	618.582	7.39	0.00034886	1.7512
100	Cer[NS](d18:1/18:1)	[M+H]+	564.534	6.65	0.0011492	2.2443
101	Cer[NS](d18:1/18:0)	[M+H]+	566.549	7.26	0.00034886	1.7498
102	Cer[NS](d18:2/16:0)	[M+H]+	536.503	5.97	0.00034886	1.6791
103	Cer[NS](d18:1/16:0)	[M+H]+	538.52	6.55	0.00034886	1.7836
104	Cer[NS](d17:1/16:0)	[M+Hac-H]-	582.512	6.2	0.00034886	1.4774
105	GlcCer[NS](d18:1/24:1)	[M+H]+	810.678	7.95	0.00034886	1.6948
106	GlcCer[NS](d18:1/24:0)	[M+H]+	812.696	8.63	0.00034886	1.313
107	GlcCer[NS](d18:1/23:0)	[M+H]+	798.686	8.3	0.00034886	1.0658
108	GlcCer[NS](d18:1/16:0)	[M+H]+	700.569	5.9	0.00034886	1.5497

## Sheet: EE VS EE-C
NO	Metabolites	Adduct	Mz	RT(min)	FDR	Log2(FC)
1	TG(18:0/22:6/22:6)	[M+Na]+	1001.75	11.01	0.0027627	1.1175
2	TG(18:2/18:4/22:6)	[M+Na]+	945.688	9.77	0.0010055	-1.6745
3	TG(18:2/18:3/22:6)	[M+Na]+	947.707	10.1	0.006617	-1.0697
4	TG(15:0/18:2/22:6)	[M+Na]+	906.752	10.62	0.0027627	-1.0434
5	TG(18:2/18:3/18:3)	[M+NH4]+	892.741	10.12	0.0027627	-1.0904
6	TG(14:0/18:2/22:6)	[M+Na]+	897.694	10.36	0.0015901	-1.6442
7	TG(16:0/18:2/18:4)	[M+Na]+	873.689	10.54	0.0045154	-1.418
8	TG(16:1/17:1/18:2)	[M+NH4]+	858.752	10.94	0.0015901	-1.1267
9	TG(15:0/18:2/18:2)	[M+Na]+	863.709	10.94	0.0015901	-1.0977
10	TG(14:1/18:2/18:2)	[M+Na]+	847.676	10.32	0.006617	-1.2306
11	TG(16:0/16:2/18:2)	[M+NH4]+	844.735	10.7	0.006617	-1.2138
12	TG(14:0/18:2/18:2)	[M+Na]+	849.692	10.7	0.0027627	-1.1976
13	TG(15:2/16:0/18:2)	[M+NH4]+	830.72	10.46	0.006617	-1.4648
14	SM(d17:1/24:0)	[M+Hac-H]-	859.692	8.22	0.0010055	-1.8226
15	SM(d18:0/22:1)	[M+Hac-H]-	845.675	7.85	0.0010055	-1.103
16	SM(d14:1/26:0)	[M+H]+	787.671	8.12	0.0010055	-1.0526
17	SM(d14:1/25:0)	[M+H]+	773.655	7.79	0.0010055	-1.1931
18	PE(20:0/20:4)	[M-H]-	794.574	7.38	0.0010055	-1.3875
19	PE(20:0/18:2)	[M-H]-	770.567	7.48	0.0027627	-1.0444
20	PE(16:1/20:4)	[M-H]-	736.493	5.47	0.0010055	-1.2264
21	PE(16:1/18:2)	[M-H]-	712.491	5.57	0.0010055	-1.3211
22	PE(16:0/18:3)	[M+H]+	714.508	5.74	0.0010055	-1.0754
23	PE(P-19:0/18:1)	[M+H]+	744.588	6.71	0.0010055	1.0664
24	PC(P-20:0/18:5)	[M+H]+	792.615	6.37	0.0027627	2.8066
25	PC(P-18:0/20:4)	[M+Hac-H]-	852.612	6.41	0.0010055	1.105
26	PC(P-14:0/24:4)	[M+H]+	794.614	6.66	0.0010055	1.7403
27	PC(P-16:0/22:3)	[M+H]+	796.625	7.36	0.0010055	1.3072
28	PC(P-14:0/22:3)	[M+H]+	768.596	6.58	0.0010055	1.1926
29	PC(P-14:0/20:0)	[M+H]+	746.607	7.35	0.0010055	1.0085
30	PI(18:0/22:6)	[M-H]-	909.549	5.25	0.0010055	-1.2466
31	PI(18:0/20:3)	[M-H]-	887.564	5.6	0.0010055	-1.8734
32	PI(18:1/18:2)	[M-H]-	859.533	4.99	0.0093464	-1.0972
33	PI(16:0/20:3)	[M-H]-	859.532	5.06	0.0010055	-1.6739
34	PI(18:1/18:1)	[M-H]-	861.546	5.44	0.0010055	-1.5433
35	PI(16:0/18:2)	[M-H]-	833.515	4.92	0.0010055	-2.2295
36	LysoPC20:0	[M+H]+	552.401	3.96	0.0010055	-1.9259
37	Acylcarnitine22:6	[M]+	472.342	1.51	0.0015901	1.3425
38	Acylcarnitine18:0	[M]+	428.374	3.22	0.0010055	1.2684
39	Acylcarnitine16:0	[M]+	400.343	2.13	0.0015901	1.0671
40	Cer[NS](d18:1/24:2)	[M+H]+	646.611	8.06	0.0010055	1.153
41	Cer[NS](d18:1/16:0)	[M+H]+	538.52	6.55	0.0010055	1.5252
42	GlcCer[NS](d18:1/24:1)	[M+H]+	810.678	7.95	0.0010055	1.025
43	GlcCer[NS](d18:1/16:0)	[M+H]+	700.569	5.9	0.0010055	1.1757

## Sheet: LCA VS LCA-C
NO	Metabolites	Adduct	Mz	RT(min)	FDR	Log2(FC)
1	TG(18:0/22:6/22:6)	[M+Na]+	1001.75	11.01	0.0011589	1.6104
2	TG(18:1/20:2/22:5)	[M+Na]+	981.789	11.43	0.0066708	1.1414
3	TG(18:1/20:1/22:6)	[M+Na]+	981.79	11.68	0.0011589	1.0206
4	TG(18:1/21:3/21:3)	[M+Na]+	983.806	11.79	0.0011589	1.1425
5	TG(18:1/18:1/22:5)	[M+Na]+	955.77	11.41	0.0066708	1.045
6	TG(18:0/18:1/22:6)	[M+Na]+	955.77	11.68	0.0011589	1.2762
7	TG(18:0/18:1/20:4)	[M+Na]+	931.769	11.85	0.0017532	2.0096
8	TG(18:2/18:2/19:1)	[M+NH4]+	912.807	11.42	0.0017532	1.2585
9	TG(18:1/18:2/19:1)	[M+Na]+	919.777	11.77	0.0093464	1.4441
10	TG(16:0/18:0/20:4)	[M+Na]+	905.759	11.84	0.0011589	1.13
11	DG(18:2/20:4)	[M+NH4]+	658.538	6.73	0.0093464	-1.3632
12	SM(d18:1/24:0)	[M+Hac-H]-	873.706	8.57	0.0093464	-1.1683
13	SM(d14:1/28:0)	[M+H]+	815.703	8.9	0.0029409	-1.0653
14	SM(d17:1/24:0)	[M+Hac-H]-	859.692	8.22	0.0011589	-1.6789
15	SM(d14:1/27:0)	[M+H]+	801.681	8.6	0.0011589	-1.4253
16	SM(d18:0/22:1)	[M+Hac-H]-	845.675	7.85	0.0011589	-1.0947
17	SM(d14:1/26:0)	[M+H]+	787.671	8.12	0.0011589	-1.1059
18	SM(d14:1/25:0)	[M+H]+	773.655	7.79	0.0011589	-1.5551
19	SM(d14:0/20:0)	[M+H]+	705.591	6.09	0.0011589	1.14
20	PE(P-19:0/18:1)	[M+H]+	744.588	6.71	0.0011589	2.7381
21	PE(P-18:0/18:2)	[M+H]+	728.557	7.26	0.0011589	1.4181
22	PE(P-18:0/18:1)	[M-H]-	728.558	7.68	0.0011589	1.3403
23	PE(P-16:0/18:2)	[M-H]-	698.514	6.45	0.0011589	1.6204
24	PE(P-16:0/18:1)	[M-H]-	700.53	6.98	0.0093464	1.0979
25	PE(20:4/20:4)	[M+H]+	788.52	5.54	0.0011589	-1.4383
26	PE(18:2/22:6)	[M-H]-	786.511	5.46	0.0011589	-1.2807
27	PE(18:1/22:6)	[M+H]+	790.54	6	0.0011589	-1.204
28	PE(20:0/20:4)	[M-H]-	794.574	7.38	0.0044318	-1.2166
29	PE(16:1/22:6)	[M+H]+	762.505	5.4	0.0017532	-1.4312
30	PE(18:2/20:4)	[M-H]-	762.506	5.61	0.0011589	-1.235
31	PE(18:1/20:4)	[M-H]-	764.526	6.09	0.0011589	-1.2162
32	PE(16:0/22:5)	[M+H]+	766.534	6.16	0.0011589	-1.2364
33	PE(16:1/20:4)	[M-H]-	736.493	5.47	0.0017532	-1.6315
34	PC(P-16:0/22:3)	[M+H]+	796.625	7.36	0.0029409	1.6503
35	PC(P-18:0/16:0)	[M+Hac-H]-	804.618	7.02	0.0029409	1.4468
36	PC(P-14:0/20:0)	[M+H]+	746.607	7.35	0.0093464	1.1579
37	PC(18:1/22:6)	[M+Hac-H]-	890.594	5.85	0.0011589	-1.2869
38	PC(18:2/20:4)	[M+Hac-H]-	864.573	5.54	0.0011589	-1.5322
39	PC(16:0/22:6)	[M+Hac-H]-	864.574	5.79	0.0017532	-1.0463
40	PC(18:2/18:3)	[M+Hac-H]-	838.56	5.23	0.0011589	-1.1874
41	PC(18:2/18:2)	[M+H]+	782.57	5.77	0.0011589	-1.1267
42	PC(17:2/17:2)	[M+H]+	754.54	5.46	0.0011589	-1.5833
43	PI(19:0/20:4)	[M-H]-	899.562	5.65	0.0011589	-1.4568
44	PI(18:1/20:4)	[M-H]-	883.529	4.93	0.0029409	-1.0722
45	PI(17:0/20:4)	[M-H]-	871.534	5.11	0.0011589	-1.1664
46	LysoPI20:4	[M-H]-	619.286	0.72	0.0011589	-2.5323
47	LysoPI18:0	[M-H]-	599.32	1.48	0.0017532	-1.9928
48	LysoPC22:6	[M+H]+	568.337	1.22	0.0011589	-1.7242
49	LysoPC20:4	[M+H]+	544.341	1.27	0.0011589	-1.7686
50	LysoPC18:2	[M+H]+	520.341	1.31	0.0011589	-1.126
51	Acylcarnitine18:1	[M]+	426.357	2.31	0.0017532	1.2594
52	Acylcarnitine18:0	[M]+	428.374	3.22	0.0011589	1.2674
53	Cer[NS](d18:1/22:2)	[M+H]+	618.582	7.39	0.0011589	1.5734
54	Cer[NS](d18:1/18:0)	[M+H]+	566.549	7.26	0.0011589	1.36
55	Cer[NS](d18:2/16:0)	[M+H]+	536.503	5.97	0.0011589	1.1161
56	Cer[NDS](d18:0/24:1)	[M+H]+	650.644	8.87	0.0011589	2.3827
57	Cer[NDS](d18:0/24:0)	[M+H]+	652.663	9.52	0.0017532	1.4024
58	Cer[NDS](d18:0/22:0)	[M+H]+	624.631	8.89	0.0011589	1.7104
